# Supplementary material for: From Traditional Typing to Genomic Precision: Whole-Genome Sequencing of Listeria monocytogenes Isolated from Refrigerated Foods in Chile
Source: Foods. 2025 Jan 16;14(2):290. doi: 10.3390/foods14020290 (PMC11765429; doi:10.3390/foods14020290)
Supplement: Supplementary file 1 [file foods-14-00290-s001.zip]

Archive with 1 entries (1 files):
- foods-3409888-supplementary.pdf
